# Supplementary material for: The impact of soil transmitted helminth on malaria clinical presentation and treatment outcome: A case control study among children in Bagamoyo district, coastal region of Tanzania
Source: PLoS Negl Trop Dis. 2024 Aug 12;18(8):e0012412. doi: 10.1371/journal.pntd.0012412 (PMC11341094; doi:10.1371/journal.pntd.0012412)
Supplement: S1 File — (XLSX) [file pntd.0012412.s002.xlsx]

## Sheet: Sheet1
studyno	day	date_taken	ageyear	agemonth	gender	rdt_result	agegrp	worm	helminths	date_analysis	frozen_date	dna_isolation	phhvcontrol	pcr_weight	storage_box	dna_box	date_pr	density	group	group1	helminths1	enterobiusonly	strongloidonly	trichurisonly	ascarisonly	kijiji	case
44928-16	0	2012-03-28	5.13347	61.6016	Female	POSITIVE	above 5yrs	Positive	Enterobius vermicularis	2012-03-30	2012-03-29	DNA		0.5	10_G1	HU_281	2012-03-28	900	COMMUNITY SCREEN	ASYMPTOMATIC	Single infection	1	0	0	0	MSINUNE	0
55222-16	0	2011-09-13	6.75428	81.0513	Female	POSITIVE	above 5yrs	Negative		2011-09-15	2011-09-14			0.51	2_A5		2011-09-13	1220	COMMUNITY SCREEN	ASYMPTOMATIC		0	0	0	0	KIWANGWA	0
88373-16	0	2011-10-31	5.31417	63.77	Male	POSITIVE	above 5yrs	Negative		2011-11-02	2011-11-01			0.5			2011-10-31	69460	UNCOMPLICATED	UNCOMPLICATED		0	0	0	0	BAGO	1
55074-16	0	2012-03-06	5.65092	67.8111	Male	POSITIVE	above 5yrs	Positive	Enterobius vermicularis	2012-03-08	2012-03-07	DNA		0.5	9_D1	HU_240	2012-03-06	0	COMMUNITY SCREEN	ASYMPTOMATIC	Single infection	1	0	0	0	BAGO	0
99239-16	0	2011-09-22	5.22656	62.7187	Female	POSITIVE	above 5yrs	Positive	Hookworm	2011-09-24	2011-09-23	DNA	33.36	0.5	2_D10	HU_151	2011-09-22	1120	COMMUNITY SCREEN	ASYMPTOMATIC	Single infection	0	0	0	0	PIPANI	0
99273-16	0	2011-10-03	6.58179	78.9815	Male	POSITIVE	above 5yrs	Positive	Hookworm	2011-10-05	2011-10-04	DNA	32.42	0.5	2_H5	HU_163	2011-10-03	4080	UNCOMPLICATED	UNCOMPLICATED	Single infection	0	0	0	0	BAGO	1
44548-16	0	2011-12-21	4.66804	56.0164	Male	POSITIVE	3-5yrs	Positive	Hookworm	2011-12-23	2011-12-22	DNA		0.51	5_J2	HU_214	2011-12-21	940	UNCOMPLICATED	UNCOMPLICATED	Single infection	0	0	0	0	PIPANI	1
77706-16	0	2012-02-15	4.52293	54.2751	Male	POSITIVE	3-5yrs	Negative		2012-02-17	2012-02-16	DNA	31.82	0.5	7_J6	HU_110	2012-02-15	960	COMMUNITY SCREEN	ASYMPTOMATIC		0	0	0	0	KIWANGWA	0
22428-16	0	2011-11-15	6.83915	82.0698	Male	POSITIVE	above 5yrs	Positive	Strongyloides stercoralis	2011-11-18	2011-11-16	DNA	32.22	0.5	4_G8	HU_189	2011-11-15	223000	UNCOMPLICATED	UNCOMPLICATED	Single infection	0	1	0	0	KIWANGWA	1
66725-16	0	2012-02-20	5.58248	66.9897	Male	POSITIVE	above 5yrs	Negative		2012-02-22	2012-02-21	DNA	32.02	0.5	8_C8	HU_122	2012-02-20	1340	COMMUNITY SCREEN	ASYMPTOMATIC		0	0	0	0	KIWANGWA	0
77912-16	0	2012-04-02	7.02806	84.3367	Female	POSITIVE	above 5yrs	Negative		2012-04-04	2012-04-03			0.5	10_H9		2012-04-02	540	COMMUNITY SCREEN	ASYMPTOMATIC		0	0	0	0	KWAMBWELA	0
22331-16	0	2011-10-19	5.79603	69.5524	Male	POSITIVE	above 5yrs	Negative		2011-10-22	2011-10-21			0.51	3_F8		2011-10-19	5100	UNCOMPLICATED	UNCOMPLICATED		0	0	0	0	KIWANGWA	1
44638-16	0	2012-01-23	6.56263	78.7515	Female	POSITIVE	above 5yrs	Positive	Hookworm, Strongyloides stercoralis	2012-01-26	2012-01-24	DNA	32.08	0.5	7_A8	HU_096	2012-01-23	1620	COMMUNITY SCREEN	ASYMPTOMATIC	Double Infection	0	0	0	0	MWAVI	0
44568-16	0	2011-12-29	3.35661	40.2793	Male	POSITIVE	3-5yrs	Negative		2012-01-04	2012-01-02			0.5	6_C5		2011-12-29	0	UNCOMPLICATED	UNCOMPLICATED		0	0	0	0	BAGO	1
88713-16	0	2012-02-15	3.93977	47.2772	Female	POSITIVE	3-5yrs	Negative		2012-02-17	2012-02-16	DNA	32.18	0.5	8_A3	HU_115	2012-02-15	600	COMMUNITY SCREEN	ASYMPTOMATIC		0	0	0	0	MSINUNE	0
33099-16	0	2012-03-09	2.43121	29.1745	Female	POSITIVE	under 3 year	Negative		2012-03-12	2012-03-10			0.5	9_E9		2012-03-09	0	COMMUNITY SCREEN	ASYMPTOMATIC		0	0	0	0	MWETEMO	0
99219-16	0	2011-09-19	2.04517	24.5421	Female	POSITIVE	under 3 year	Positive	Hookworm	2011-09-21	2011-09-20	DNA	32.41	0.5	2_B3	HU_148	2011-09-19	0	UNCOMPLICATED	UNCOMPLICATED	Single infection	0	0	0	0	KIBAONI	1
44560-16	0	2011-12-27	5.84805	70.1766	Male	POSITIVE	above 5yrs	Negative		2011-12-29	2011-12-28			0.51	6_A6		2011-12-27	20260	UNCOMPLICATED	UNCOMPLICATED		0	0	0	0	MWAVI	1
55574-16	0	2011-12-29	5.20192	62.423	Male	NEGATIVE	above 5yrs	Positive	Schistosoma haematobium	2011-12-31	2011-12-30	DNA	32.23	0.51	6_C2	HU_093	2011-12-29	1100	COMMUNITY SCREEN	ASYMPTOMATIC	Single infection	0	0	0	0	BAGO	0
66514-16	0	2011-12-08	5.70294	68.4353	Male	POSITIVE	above 5yrs	Positive	Enterobius vermicularis	2011-12-12	2011-12-09			0.55	5_F1		2011-12-08	0	COMMUNITY SCREEN	ASYMPTOMATIC	Single infection	1	0	0	0	KIWANGWA	0
44049-16	0	2011-07-27	4.846	58.1519	Female	POSITIVE	3-5yrs	Negative		2011-08-02	2011-08-01						2011-07-29	760	SEVERE	SEVERE		0	0	0	0	MWAVI	1
88657-16	0	2012-01-30	4.91992	59.039	Male	POSITIVE	3-5yrs	Positive	Strongyloides stercoralis	2012-02-01	2012-01-31	DNA	32.62	0.4	7_D4	HU_098	2012-01-30	0	COMMUNITY SCREEN	ASYMPTOMATIC	Single infection	0	1	0	0	BAGO	0
77235-16	0	2011-09-21	0.616016	7.3922	Female	POSITIVE	under 3 year	Negative		2011-09-23	2011-09-22			0.52	2_D7		2011-09-21	6740	COMMUNITY SCREEN	ASYMPTOMATIC		0	0	0	0	MWAVI	0
88218-16	0	2011-09-19	2.37098	28.4518	Female	POSITIVE	under 3 year	Negative		2011-09-22	2011-09-21	DNA	31.87	0.5	2_B6	HU_149	2011-09-19	248000	UNCOMPLICATED	UNCOMPLICATED		0	0	0	0	PIPANI	1
44467-16	0	2011-11-29	5.28131	63.3758	Female	POSITIVE	above 5yrs	Positive	Hookworm, Strongyloides stercoralis	2011-12-01	2011-11-30	DNA	32.24	0.5	5_B2	HU_198	2011-11-29	210000	UNCOMPLICATED	UNCOMPLICATED	Double Infection	0	0	0	0	MWAVI	1
99723-16	0	2012-02-17	6.69952	80.3942	Male	POSITIVE	above 5yrs	Positive	Enterobius vermicularis	2012-02-20	2012-02-18			0.5	8_B6		2012-02-17	480	COMMUNITY SCREEN	ASYMPTOMATIC	Single infection	1	0	0	0	MASUGURU	0
22855-16	0	2012-03-14	2.45585	29.4702	Female	POSITIVE	under 3 year	Negative		2012-03-16	2012-03-15			0.5	9_H10		2012-03-14	2060	UNCOMPLICATED	UNCOMPLICATED		0	0	0	0	KIWANGWA	1
55254-16	0	2011-09-27	0.583162	6.99795	Male	NEGATIVE	under 3 year	Negative		2011-09-29	2011-09-28	DNA	31	0.52	2_F5	HU_059	2011-09-27	0	COMMUNITY SCREEN	ASYMPTOMATIC		0	0	0	0	KIWANGWA	0
33678-16	0	2012-02-10	1.67009	20.0411	Male	POSITIVE	under 3 year	Negative		2012-02-17	2012-02-11	DNA	32.09	0.51	7_G7	HU_109	2012-02-10	1200	COMMUNITY SCREEN	ASYMPTOMATIC		0	0	0	0	MWAVI	0
55628-16	0	2012-01-18	2.85284	34.2341	Male	POSITIVE	under 3 year	Positive	Hookworm	2012-01-20	2012-01-19	DNA		0.51	6_J8	HU_232	2012-01-18	1420	UNCOMPLICATED	UNCOMPLICATED	Single infection	0	0	0	0	PIPANI	1
33359-16	0	2011-10-26	1.76044	21.1253	Female	POSITIVE	under 3 year	Not done		2011-10-26							2011-10-26	264000	UNCOMPLICATED	UNCOMPLICATED		0	0	0	0	KIWANGWA	1
77493-16	0	2011-12-01	1.46749	17.6099	Male	NEGATIVE	under 3 year	Negative		2011-12-05	2011-12-02	DNA	31.81	0.5	5_C6	HU_086	2011-12-01	0	COMMUNITY SCREEN	ASYMPTOMATIC		0	0	0	0	KIWANGWA	0
11195-16	0	2011-09-13	4.99384	59.9261	Male	POSITIVE	3-5yrs	Positive	Hookworm	2011-09-15	2011-09-14	DNA	32.23	0.5	1_J10	HU_146	2011-09-13	372814	UNCOMPLICATED	UNCOMPLICATED	Single infection	0	0	0	0	PIPANI	1
22501-16	0	2011-12-06	4.30664	51.6797	Female	POSITIVE	3-5yrs	Positive	Enterobius vermicularis, Hookworm	2011-12-08	2011-12-07	DNA		0.5	5_D8	HU_203	2011-12-06	1260	COMMUNITY SCREEN	ASYMPTOMATIC	Double Infection	0	0	0	0	MWAVI	0
22171-16	0	2011-08-23	5.83162	69.9795	Female	POSITIVE	above 5yrs	Negative		2011-08-25	2011-08-24			0.48	1_E6		2011-08-23	3280	COMMUNITY SCREEN	ASYMPTOMATIC		0	0	0	0	KIWANGWA	0
33318-16	0	2011-10-17	5.52224	66.2669	Female	POSITIVE	above 5yrs	Negative		2011-10-20	2011-10-19			0.53	3_G1		2011-10-17	32380	UNCOMPLICATED	UNCOMPLICATED		0	0	0	0	KIWANGWA	1
88238-16	0	2011-09-22	6.22587	74.7105	Female	POSITIVE	above 5yrs	Positive	Schistosoma haematobium	2011-10-05	2011-10-04			0.5	2_J10		2011-09-22	2400	COMMUNITY SCREEN	ASYMPTOMATIC	Single infection	0	0	0	0	MWAVI	0
11169-16	0	2012-07-23	3.82478	45.8973	Female	POSITIVE	3-5yrs	Positive	Hookworm	2012-07-25	2012-07-24			0.53	13_J3		2012-07-23	0	COMMUNITY SCREEN	ASYMPTOMATIC	Single infection	0	0	0	0	MATIPWILI	0
51178-16	0	2012-07-23	4.69815	56.3778	Female	POSITIVE	3-5yrs	Positive	Strongyloides stercoralis	2012-07-25	2012-07-24			0.5	13_J2		2012-07-23	8980	COMMUNITY SCREEN	ASYMPTOMATIC	Single infection	0	1	0	0	MATIPWILI	0
88971-16	0	2012-05-21	3.92882	47.1458	Male	NOT DONE	3-5yrs	Positive	Hookworm	2012-04-06	2012-04-05			0.51	10_I6		2012-04-04	0	SEVERE	SEVERE	Single infection	0	0	0	0	MATIPWILI	1
22441-16	0	2011-11-17	1.25667	15.0801	Male	POSITIVE	under 3 year	Positive	Strongyloides stercoralis	2011-11-21	2011-11-18	DNA	31.55	0.5	4_H6	HU_190	2011-11-17	300	COMMUNITY SCREEN	ASYMPTOMATIC	Single infection	0	1	0	0	KIWANGWA	0
66277-16	0	2011-10-03	2.62012	31.4415	Male	POSITIVE	under 3 year	Negative		2011-10-05	2011-10-04			0.5	2_H6		2011-10-03	146000	UNCOMPLICATED	UNCOMPLICATED		0	0	0	0	KIWANGWA	1
33569-16	0	2011-12-29	7.30185	87.6222	Female	POSITIVE	above 5yrs	Positive	Hookworm	2011-12-31	2011-12-30	DNA	31.78	0.51	6_B5	HU_090	2011-12-29	220	COMMUNITY SCREEN	ASYMPTOMATIC	Single infection	0	0	0	0	KIWANGWA	0
55460-16	0	2011-11-24	5.29227	63.5072	Male	POSITIVE	above 5yrs	Positive	Enterobius vermicularis	2011-11-28	2011-11-25			0.4	4_J9		2011-11-24	1000	UNCOMPLICATED	UNCOMPLICATED	Single infection	1	0	0	0	BAGO	1
88791-16	0	2012-03-01	8.93634	107.236	Male	POSITIVE	above 5yrs	Negative		2012-03-03	2012-03-02	DNA		0.51	8_J7	HU_262	2012-03-01	720	COMMUNITY SCREEN	ASYMPTOMATIC		0	0	0	0	BAGO	0
33196-16	0	2011-09-13	7.34018	88.0821	Male	POSITIVE	above 5yrs	Negative		2011-09-15	2011-09-14			0.51	2_A4		2011-09-13	36880	UNCOMPLICATED	UNCOMPLICATED		0	0	0	0	KIBAONI	1
44737-16	0	2012-02-22	9.01848	108.222	Female	POSITIVE	above 5yrs	Negative		2012-02-24	2012-02-23	DNA	31.9	0.51	8_E3	HU_125	2012-02-22	0	COMMUNITY SCREEN	ASYMPTOMATIC		0	0	0	0	MSINUNE	0
22495-16	0	2011-12-01	2.02601	24.3121	Male	POSITIVE	under 3 year	Negative		2011-12-05	2011-12-02			0.51	5_D8		2011-12-01	0	COMMUNITY SCREEN	ASYMPTOMATIC		0	0	0	0	KIWANGWA	0
44160-16	0	2011-08-22	2.26694	27.2033	Male	POSITIVE	under 3 year	Negative		2011-08-24	2011-08-23			0.49	1_D10		2011-08-22	0	UNCOMPLICATED	UNCOMPLICATED		0	0	0	0	MSINUNE	1
22114-16	0	2012-05-09	2.12731	25.5277	Male	NOT DONE	under 3 year	Negative		2012-05-14	2012-05-10			0.52	12_E8		2012-05-10	0	SEVERE	SEVERE		0	0	0	0	MSINUNE	1
88927-16	0	2012-03-28	2.0397	24.4764	Male	POSITIVE	under 3 year	Negative		2012-03-30	2012-03-29			0.5	10_G4		2012-03-28	6920	COMMUNITY SCREEN	ASYMPTOMATIC		0	0	0	0	MSINUNE	0
44062-16	0	2011-08-17	3.4935	41.922	Female	POSITIVE	3-5yrs	Negative		2011-08-19	2011-08-18			0.5	1_D6		2011-08-17	0	COMMUNITY SCREEN	ASYMPTOMATIC		0	0	0	0	KIBAONI	0
44180-16	0	2011-09-05	4.28747	51.4497	Female	POSITIVE	3-5yrs	Negative		2011-09-07	2011-09-06			0.51	1_G4		2011-09-05	862138	UNCOMPLICATED	UNCOMPLICATED		0	0	0	0	KIWANGWA	1
66907-16	0	2012-03-28	1.43463	17.2156	Female	POSITIVE	under 3 year	Positive	Strongyloides stercoralis	2012-03-31	2012-03-30			0.5	10_G6		2012-03-28	0	UNCOMPLICATED	UNCOMPLICATED	Single infection	0	1	0	0	MWAVI	1
88418-16	0	2011-11-10	1.93566	23.2279	Female	POSITIVE	under 3 year	Positive	Strongyloides stercoralis	2011-11-14	2011-11-11	DNA	33.17	0.5	4_E2	HU_186	2011-11-10	2680	COMMUNITY SCREEN	ASYMPTOMATIC	Single infection	0	1	0	0	BAGO	0
88022-16	0	2011-07-27	4.73648	56.8378	Female	POSITIVE	3-5yrs	Negative		2011-07-29	2011-07-28						2011-07-27	31560	UNCOMPLICATED	UNCOMPLICATED		0	0	0	0	KIWANGWA	1
99923-16	0	2012-03-28	4.70637	56.4764	Male	POSITIVE	3-5yrs	Positive	Enterobius vermicularis	2012-03-30	2012-03-29	DNA		0.5	10_F6	HU_279	2012-03-28	2200	COMMUNITY SCREEN	ASYMPTOMATIC	Single infection	1	0	0	0	MSINUNE	0
77057-16	0	2011-08-17	3.67967	44.1561	Male	POSITIVE	3-5yrs	Negative		2011-08-29	2011-08-18			0.5	1_C8		2011-08-17	0	COMMUNITY SCREEN	ASYMPTOMATIC		0	0	0	0	KIBAONI	0
81803-16	0	2013-05-29	4.52293	54.2751	Female	NOT DONE	3-5yrs	Negative							17_H7		2013-05-29	442000	SEVERE	SEVERE		0	0	0	0	BAGO	1
11170-16	0	2011-09-05	2.65024	31.8029	Male	POSITIVE	under 3 year	Negative		2011-09-07	2011-09-06			0.51	1_F9		2011-09-05	0	UNCOMPLICATED	UNCOMPLICATED		0	0	0	0	MWAVI	1
22878-16	0	2012-03-20	2.68857	32.2628	Female	POSITIVE	under 3 year	Negative		2012-03-23	2012-03-22	DNA		0.5	10_E4	HU_277	2012-03-20	0	COMMUNITY SCREEN	ASYMPTOMATIC		0	0	0	0	KIBAONI	0
11067-16	0	2012-03-02	6.66393	79.9672	Male	POSITIVE	above 5yrs	Negative		2012-03-05	2012-03-03	DNA		0.5	9_B9	HU_237	2012-03-02	1140	COMMUNITY SCREEN	ASYMPTOMATIC		0	0	0	0	MASUGURU	0
31802-16	0	2013-05-14	5.28405	63.4086	Female	NOT DONE	above 5yrs	Negative							17_H4		2013-05-14	758000	SEVERE	SEVERE		0	0	0	0	MWAVI	1
33576-16	0	2011-12-30	7.71253	92.5503	Male	POSITIVE	above 5yrs	Negative		2012-01-04	2012-01-02			0.5	6_C6		2011-12-30	19920	UNCOMPLICATED	UNCOMPLICATED		0	0	0	0	PIPANI	1
99309-16	0	2011-10-11	7.57837	90.9404	Male	POSITIVE	above 5yrs	Negative		2011-10-13	2011-10-12			0.53	3_B6		2011-10-11	1600	COMMUNITY SCREEN	ASYMPTOMATIC		0	0	0	0	KIBAONI	0
11860-16	0	2012-03-14	6.70226	80.4271	Male	POSITIVE	above 5yrs	Negative		2012-03-16	2012-03-15	DNA		0.5	9_I7	HU_250	2012-03-14	560	COMMUNITY SCREEN	ASYMPTOMATIC		0	0	0	0	MSINUNE	0
66632-16	0	2012-01-19	8.14511	97.7413	Female	POSITIVE	above 5yrs	Negative		2012-01-22	2012-01-20			0.5	7_A4		2012-01-19	400	UNCOMPLICATED	UNCOMPLICATED		0	0	0	0	BAGO	1
99689-16	0	2012-02-13	8.58316	102.998	Male	POSITIVE	above 5yrs	Positive	Enterobius vermicularis, Hookworm	2012-02-15	2012-02-14			0.5	7_I1		2012-02-13	1200	COMMUNITY SCREEN	ASYMPTOMATIC	Double Infection	0	0	0	0	KWAMBWELA	0
22667-16	0	2012-02-06	7.48528	89.8234	Female	POSITIVE	above 5yrs	Positive	Enterobius vermicularis, Strongyloides stercoralis	2012-02-08	2012-02-07	DNA	30.78	0.53	7_F3	HU_103	2012-02-06	1260	COMMUNITY SCREEN	ASYMPTOMATIC	Double Infection	0	0	0	0	BAGO	0
33454-16	0	2011-11-23	5.80151	69.6181	Female	POSITIVE	above 5yrs	Positive	Hookworm	2011-11-28	2011-11-25	DNA	31.79	0.55	4_J4	HU_193	2011-11-23	21520	UNCOMPLICATED	UNCOMPLICATED	Single infection	0	0	0	0	PIPANI	1
77192-16	0	2011-09-12	2.45585	29.4702	Female	POSITIVE	under 3 year	Negative		2011-09-14	2011-09-13			0.5	1_J6		2011-09-12	0	UNCOMPLICATED	UNCOMPLICATED		0	0	0	0	KIWANGWA	1
77462-16	0	2011-11-24	0.490075	5.8809	Female	NEGATIVE	under 3 year	Negative		2011-11-28	2011-11-25	DNA	32.11	0.5	4_J6	HU_068	2011-11-24	0	COMMUNITY SCREEN	ASYMPTOMATIC		0	0	0	0	BAGO	0
66705-16	0	2012-02-15	0.99384	11.9261	Female	POSITIVE	under 3 year	Negative		2012-02-17	2012-02-16	DNA	31.97	0.5	7_J7	HU_111	2012-02-15	0	COMMUNITY SCREEN	ASYMPTOMATIC		0	0	0	0	KIWANGWA	0
99116-16	0	2012-08-13	1.60712	19.2854	Male	NOT DONE	under 3 year	Positive	Strongyloides stercoralis	2012-08-15	2012-08-13			0.51	14_J2		2012-08-14	740	SEVERE	SEVERE	Single infection	0	1	0	0	MSINUNE	1
33712-16	0	2012-02-15	0.903491	10.8419	Male	POSITIVE	under 3 year	Negative		2012-02-17	2012-02-16	DNA	32.51	0.5	8_A2	HU_114	2012-02-15	0	COMMUNITY SCREEN	ASYMPTOMATIC		0	0	0	0	MSINUNE	0
77806-16	0	2012-02-27	0.750171	9.00205	Female	NOT DONE	under 3 year	Negative		2012-03-02	2012-03-01	DNA		0.5	8_J6	HU_261	2012-03-01	0	SEVERE	SEVERE		0	0	0	0	KIDOMOLE	1
22411-16	0	2011-11-09	2.36003	28.3203	Male	POSITIVE	under 3 year	Negative		2011-11-16	2011-11-15			0.5	4_E8		2011-11-09	34780	UNCOMPLICATED	UNCOMPLICATED		0	0	0	0	MWAVI	1
44298-16	0	2011-10-06	2.07255	24.8706	Female	POSITIVE	under 3 year	Negative		2011-10-10	2011-10-07			0.5	3_A8		2011-10-06	3680	COMMUNITY SCREEN	ASYMPTOMATIC		0	0	0	0	KWAMBWELA	0
66956-16	0	2012-04-27	3.6386	43.6632	Female	POSITIVE	3-5yrs	Negative		2012-05-01	2012-04-30	DNA		0.49	12_F9	HU_314	2012-04-27	0	COMMUNITY SCREEN	ASYMPTOMATIC		0	0	0	0	BAGO	0
88567-16	0	2011-12-29	3.00342	36.0411	Male	POSITIVE	3-5yrs	Not done		2011-12-29							2011-12-29	370907	UNCOMPLICATED	UNCOMPLICATED		0	0	0	0	KIWANGWA	1
33486-16	0	2011-12-20	8.25736	99.0883	Female	POSITIVE	above 5yrs	Negative		2011-12-07	2011-12-06			no storage			2011-12-01	4340	UNCOMPLICATED	UNCOMPLICATED		0	0	0	0	BAGO	1
66581-16	0	2012-01-03	8.74196	104.903	Male	POSITIVE	above 5yrs	Negative		2012-01-05	2012-01-04	DNA	30.88		6_D5	HU_026	2012-01-03	7620	COMMUNITY SCREEN	ASYMPTOMATIC		0	0	0	0	MWAVI	0
99669-16	0	2012-02-09	7.86311	94.3573	Female	POSITIVE	above 5yrs	Negative		2012-02-11	2012-02-10	DNA	32.32	0.51	7_G4	HU_070	2012-02-09	0	COMMUNITY SCREEN	ASYMPTOMATIC		0	0	0	0	KIWANGWA	0
11967-16	0	2012-04-04	4.94456	59.3347	Male	POSITIVE	3-5yrs	Negative		2012-04-12	2012-04-11	DNA		0.57	11_B6	HU_292	2012-04-04	4420	COMMUNITY SCREEN	ASYMPTOMATIC		0	0	0	0	MSINUNE	0
33159-16	0	2011-08-22	4.67351	56.0821	Female	POSITIVE	3-5yrs	Positive	Enterobius vermicularis, Hymenolepis diminuta	2011-08-24	2011-08-23	DNA	32.15	0.49	1_D9	HU_076	2011-08-22	177000	UNCOMPLICATED	UNCOMPLICATED	Double Infection	0	0	0	0	KIWANGWA	1
77895-16	0	2012-03-26	5.01027	60.1232	Female	POSITIVE	above 5yrs	Negative		2012-03-28	2012-03-27			0.5	10_A5		2012-03-26	92520	UNCOMPLICATED	UNCOMPLICATED		0	0	0	0	KIWANGWA	1
88778-16	0	2012-02-29	5.02943	60.3532	Female	POSITIVE	above 5yrs	Positive	Hookworm	2012-03-02	2012-03-01	DNA		0.5	8_J2	HU_258	2012-02-29	1120	COMMUNITY SCREEN	ASYMPTOMATIC	Single infection	0	0	0	0	KIWANGWA	0
33025-16	0	2011-07-27	6.24504	74.9404	Male	POSITIVE	above 5yrs	Negative		2011-07-29	2011-07-28						2011-07-27	0	UNCOMPLICATED	UNCOMPLICATED		0	0	0	0	KIWANGWA	1
44650-16	0	2012-01-30	9.10062	109.207	Male	POSITIVE	above 5yrs	Negative		2012-02-01	2012-01-31	DNA	31.65	0.5	7_D5	HU_050	2012-01-30	0	COMMUNITY SCREEN	ASYMPTOMATIC		0	0	0	0	MWAVI	0
11590-16	0	2012-01-03	5.70568	68.4682	Male	POSITIVE	above 5yrs	Negative		2012-01-05	2012-01-04						2012-01-03	0	UNCOMPLICATED	UNCOMPLICATED		0	0	0	0	MSINUNE	1
33519-16	0	2011-12-13	5.45106	65.4127	Female	POSITIVE	above 5yrs	Positive	Enterobius vermicularis	2011-12-16	2011-11-15			0.52	5_G9		2011-12-13	0	COMMUNITY SCREEN	ASYMPTOMATIC	Single infection	1	0	0	0	MWAVI	0
55034-16	0	2011-08-09	8.45175	101.421	Male	POSITIVE	above 5yrs	Negative		2011-08-12	2011-08-10	DNA	32.38	0.5	1_B2	HU_073	2011-08-09	36900	UNCOMPLICATED	UNCOMPLICATED		0	0	0	0	KIWANGWA	1
55614-16	0	2012-01-12	6.61465	79.3758	Male	POSITIVE	above 5yrs	Not done									2012-01-12	0	COMMUNITY SCREEN	ASYMPTOMATIC		0	0	0	0	BAGO	0
33498-16	0	2011-12-06	3.71253	44.5503	Male	POSITIVE	3-5yrs	Negative		2011-12-08	2011-12-07			0.5	5_E4		2011-12-06	0	UNCOMPLICATED	UNCOMPLICATED		0	0	0	0	BAGO	1
66523-16	0	2011-12-13	4.6872	56.2464	Male	POSITIVE	3-5yrs	Negative		2011-12-15	2011-12-14			0.5	5_G3		2011-12-13	0	COMMUNITY SCREEN	ASYMPTOMATIC		0	0	0	0	MWAVI	0
33004-16	0	2011-07-21	4.51198	54.1437	Female	POSITIVE	3-5yrs	Negative		2011-07-25	2011-07-22						2011-07-21	0	COMMUNITY SCREEN	ASYMPTOMATIC		0	0	0	0	PIPANI	0
88868-16	0	2012-03-15	4.69815	56.3778	Female	POSITIVE	3-5yrs	Negative		2012-03-19	2012-03-16			0.5	9_J3		2012-03-15	29300	UNCOMPLICATED	UNCOMPLICATED		0	0	0	0	KIWANGWA	1
33479-16	0	2011-11-30	5.72211	68.6653	Male	POSITIVE	above 5yrs	Negative		2011-12-02	2011-12-01			0.5	5_C2		2011-11-30	214946	UNCOMPLICATED	UNCOMPLICATED		0	0	0	0	MWAVI	1
66221-16	0	2011-09-13	9.64819	115.778	Male	POSITIVE	above 5yrs	Positive	Strongyloides stercoralis	2011-09-15	2011-09-14	DNA	32.26	0.5	2_A7	HU_147	2011-09-13	1160	COMMUNITY SCREEN	ASYMPTOMATIC	Single infection	0	1	0	0	KIWANGWA	0
55730-16	0	2012-01-21	4.00821	48.0986	Male	POSITIVE	3-5yrs	Negative		2012-02-25	2012-02-24	DNA	32.14	0.5	8_F6	HU_130	2012-02-21	0	COMMUNITY SCREEN	ASYMPTOMATIC		0	0	0	0	KIWANGWA	0
99023-16	0	2011-07-27	3.06913	36.8296	Female	POSITIVE	3-5yrs	Negative		2011-07-29	2011-07-28						2011-07-27	720	UNCOMPLICATED	UNCOMPLICATED		0	0	0	0	KIWANGWA	1
44587-16	0	2012-01-04	6.40657	76.8788	Female	POSITIVE	above 5yrs	Negative		2012-01-06	2012-01-05			0.5	6_E3		2012-01-04	0	UNCOMPLICATED	UNCOMPLICATED		0	0	0	0	KIWANGWA	1
88202-16	0	2011-09-13	5.28405	63.4086	Male	POSITIVE	above 5yrs	Negative		2011-09-15	2011-09-14			0.51	2_A6		2011-09-13	0	COMMUNITY SCREEN	ASYMPTOMATIC		0	0	0	0	KIBAONI	0
31046-16	0	2012-04-17	1.25941	15.1129	Female	POSITIVE	under 3 year	Negative		2012-04-21	2012-04-19			0.53	11_I6		2012-04-17	300	COMMUNITY SCREEN	ASYMPTOMATIC		0	0	0	0	MSATA	0
77804-16	0	2012-01-22	2.9076	34.8912	Female	NOT DONE	under 3 year	Negative		2012-01-27	2012-01-24	DNA	31.74	0.5	7_B7	HU_001	2012-01-24	180	SEVERE	SEVERE		0	0	0	0	MSOGA	1
55649-16	0	2012-01-26	8.9473	107.368	Female	POSITIVE	above 5yrs	Positive	Enterobius vermicularis	2012-02-01	2012-01-31			0.52	7_D3		2012-01-26	0	COMMUNITY SCREEN	ASYMPTOMATIC	Single infection	1	0	0	0	BAGO	0
88562-16	0	2011-12-28	7.13484	85.6181	Male	POSITIVE	above 5yrs	Negative		2012-01-09	2012-01-06			0.5	6_F7		2011-12-28	0	UNCOMPLICATED	UNCOMPLICATED		0	0	0	0	MWAVI	1
88893-16	0	2012-03-23	7.50171	90.0205	Female	POSITIVE	above 5yrs	Negative		2012-03-26	2012-03-24			0.5	10_C10		2012-03-23	2420	COMMUNITY SCREEN	ASYMPTOMATIC		0	0	0	0	MASUGURU	0
66064-16	0	2011-08-17	5.3963	64.7557	Male	POSITIVE	above 5yrs	Negative		2011-08-19	2011-08-18			0.5	1_D5		2011-08-17	980	COMMUNITY SCREEN	ASYMPTOMATIC		0	0	0	0	PIPANI	0
66975-16	0	2012-04-10	5.77686	69.3224	Male	POSITIVE	above 5yrs	Negative		2012-04-12	2012-04-11			0.51	11_B5		2012-04-10	7140	UNCOMPLICATED	UNCOMPLICATED		0	0	0	0	MASUGURU	1
21801-16	0	2013-05-06	6.24504	74.9404	Female	NOT DONE	above 5yrs	Negative		2013-05-08	2013-05-07			0.51	17_			0	SEVERE	SEVERE		0	0	0	0	BAGO	1
77536-16	0	2011-12-15	7.45517	89.462	Female	POSITIVE	above 5yrs	Negative		2011-12-17	2011-12-16	DNA		0.57	5_H9	HU_211	2011-12-15	0	COMMUNITY SCREEN	ASYMPTOMATIC		0	0	0	0	KIWANGWA	0
21501-16	0	2013-05-22	7.76455	93.1745	Male	NOT DONE	above 5yrs	Negative							+/_I7		2013-05-22	843000	SEVERE	SEVERE		0	0	0	0	KIWANGWA	1
88742-16	0	2012-02-22	6.41478	76.9774	Female	POSITIVE	above 5yrs	Positive	Enterobius vermicularis, Strongyloides stercoralis	2012-02-24	2012-02-23	DNA	31.27	0.51	8_E5	HU_126	2012-02-22	420	COMMUNITY SCREEN	ASYMPTOMATIC	Double Infection	0	0	0	0	MSINUNE	0
22711-16	0	2012-02-15	5.62628	67.5154	Male	POSITIVE	above 5yrs	Positive	Enterobius vermicularis	2012-02-17	2012-02-16	DNA	32.46	0.5	8_A1	HU_113	2012-02-15	0	COMMUNITY SCREEN	ASYMPTOMATIC	Single infection	1	0	0	0	MSINUNE	0
55304-16	0	2011-10-10	5.56058	66.7269	Male	POSITIVE	above 5yrs	Negative		2011-10-12	2011-10-11			0.5	3_B2		2011-10-10	62600	UNCOMPLICATED	UNCOMPLICATED		0	0	0	0	KIWANGWA	1
11950-16	0	2012-04-11	8.1013	97.2156	Male	POSITIVE	above 5yrs	Negative		2012-04-15	2012-04-14			0.51	11_D10		2012-04-11	220	COMMUNITY SCREEN	ASYMPTOMATIC		0	0	0	0	MSINUNE	0
33420-16	0	2011-11-10	9.32786	111.934	Female	POSITIVE	above 5yrs	Negative		2011-11-14	2011-11-11			0.51	4_E7		2011-11-10	0	COMMUNITY SCREEN	ASYMPTOMATIC		0	0	0	0	KIWANGWA	0
66491-16	0	2011-12-01	8.21903	98.6283	Female	NEGATIVE	above 5yrs	Negative		2011-12-05	2011-12-02	DNA	31.65	0.5	5_C4	HU_083	2011-12-01	0	UNCOMPLICATED	UNCOMPLICATED		0	0	0	0	BAGO	1
22024-16	0	2011-07-27	6.55989	78.7187	Female	POSITIVE	above 5yrs	Negative		2011-07-29	2011-07-28						2011-07-27	37840	UNCOMPLICATED	UNCOMPLICATED		0	0	0	0	KIBAONI	1
22675-16	0	2012-02-09	9.11704	109.404	Male	POSITIVE	above 5yrs	Positive	Strongyloides stercoralis	2012-02-14	2012-02-13	DNA	32.51	0.52	7_H2	HU_105	2012-02-09	0	COMMUNITY SCREEN	ASYMPTOMATIC	Single infection	0	1	0	0	BAGO	0
33929-16	0	2012-03-28	7.42779	89.1335	Male	POSITIVE	above 5yrs	Negative		2012-03-30	2012-03-29	DNA		0.5	10_F3	HU_278	2012-03-28	1420	COMMUNITY SCREEN	ASYMPTOMATIC		0	0	0	0	MSINUNE	0
55538-16	0	2011-12-16	6.45859	77.5031	Male	POSITIVE	above 5yrs	Negative		2011-12-29	2011-12-28			0.51	6_A5		2011-12-16	28380	UNCOMPLICATED	UNCOMPLICATED		0	0	0	0	KIWANGWA	1
88553-16	0	2011-12-22	8.38056	100.567	Female	POSITIVE	above 5yrs	Negative		2011-12-24	2011-12-23			0.51	5_J7		2011-12-22	480	COMMUNITY SCREEN	ASYMPTOMATIC		0	0	0	0	KIWANGWA	0
66617-16	0	2012-01-16	6.10815	73.2977	Male	POSITIVE	above 5yrs	Negative		2012-01-18	2012-01-17			0.52	6_H6		2012-01-16	29440	UNCOMPLICATED	UNCOMPLICATED		0	0	0	0	BAGO	1
99743-16	0	2012-02-22	9.01848	108.222	Male	POSITIVE	above 5yrs	Positive	Strongyloides stercoralis	2012-02-24	2012-02-23	DNA	31.84	0.52	8_E10	HU_124	2012-02-22	200	COMMUNITY SCREEN	ASYMPTOMATIC	Single infection	0	1	0	0	MSINUNE	0
22621-16	0	2012-01-17	7.74264	92.9117	Male	POSITIVE	above 5yrs	Negative		2012-01-19	2012-01-18	DNA	30.98	0.5	6_I4	HU_036	2012-01-17	0	COMMUNITY SCREEN	ASYMPTOMATIC		0	0	0	0	MWAVI	0
88606-16	0	2012-01-10	8.5284	102.341	Female	POSITIVE	above 5yrs	Negative		2012-01-12	2012-01-11	DNA	31.27	0.5	6_G2	HU_030	2012-01-10	0	COMMUNITY SCREEN	ASYMPTOMATIC		0	0	0	0	MWAVI	0
99386-16	0	2011-11-07	8.91992	107.039	Male	POSITIVE	above 5yrs	Positive	Hookworm	2011-11-09	2011-11-08	DNA	32.52	0.5	4_B2	HU_178	2011-11-07	0	UNCOMPLICATED	UNCOMPLICATED	Single infection	0	0	0	0	MWAVI	1
11259-16	0	2011-09-28	9.3525	112.23	Female	POSITIVE	above 5yrs	Positive	Hookworm	2011-09-30	2011-09-29	DNA	32.77	0.53	2_G1	HU_157	2011-09-28	0	UNCOMPLICATED	UNCOMPLICATED	Single infection	0	0	0	0	KIWANGWA	1
88611-16	0	2012-01-12	6.00685	72.0821	Female	POSITIVE	above 5yrs	Negative		2012-01-15	2012-01-12	DNA	31.87	0.5	6_G8	HU_031	2012-01-12	0	COMMUNITY SCREEN	ASYMPTOMATIC		0	0	0	0	KIWANGWA	0
91023-16	0	2012-04-18	6.30527	75.6633	Female	POSITIVE	above 5yrs	Negative		2012-04-21	2012-04-19			0.55	11_J5		2012-04-18	4180	UNCOMPLICATED	UNCOMPLICATED		0	0	0	0	MSINUNE	1
99149-16	0	2011-08-10	7.61944	91.4333	Male	POSITIVE	above 5yrs	Positive	Hookworm	2011-08-12	2011-08-11	DNA	32.44	0.5	1_B9	HU_138	2011-08-10	0	COMMUNITY SCREEN	ASYMPTOMATIC	Single infection	0	0	0	0	KIWANGWA	0
11890-16	0	2012-03-23	7.45791	89.4949	Male	POSITIVE	above 5yrs	Negative		2012-03-26	2012-03-24			0.5	10_B1		2012-03-23	10340	COMMUNITY SCREEN	ASYMPTOMATIC		0	0	0	0	MASUGURU	0
33048-16	0	2011-07-27	7.22793	86.7351	Male	POSITIVE	above 5yrs	Negative		2011-07-29	2011-07-28						2011-07-27	643000	UNCOMPLICATED	UNCOMPLICATED		0	0	0	0	PIPANI	1
22945-16	0	2012-04-05	6.76249	81.1499	Female	POSITIVE	above 5yrs	Not done									2012-04-05	187000	UNCOMPLICATED	UNCOMPLICATED		0	0	0	0	MWAVI	1
33768-16	0	2012-02-24	8.96099	107.532	Male	POSITIVE	above 5yrs	Positive	Enterobius vermicularis	2012-02-27	2012-02-25	DNA	32.58	0.5	8_G4	HU_134	2012-02-24	280	COMMUNITY SCREEN	ASYMPTOMATIC	Single infection	1	0	0	0	MASUGURU	0
44658-16	0	2012-01-30	8.12594	97.5113	Male	POSITIVE	above 5yrs	Negative		2012-02-01	2012-01-31	DNA	31.51	0-51	7_D8	HU_051	2012-01-30	1380	COMMUNITY SCREEN	ASYMPTOMATIC		0	0	0	0	MWAVI	0
51000-16	0	2012-04-13	5.93566	71.2279	Female	POSITIVE	above 5yrs	Not done									2012-04-13	0	COMMUNITY SCREEN	ASYMPTOMATIC		0	0	0	0	KIWANGWA	0
77943-16	0	2012-04-03	7.3128	87.7536	Male	POSITIVE	above 5yrs	Negative		2012-04-05	2012-04-04			0.5	10_J9		2012-04-03	246000	UNCOMPLICATED	UNCOMPLICATED		0	0	0	0	KIWANGWA	1
11465-16	0	2011-11-29	6.41205	76.9446	Female	POSITIVE	above 5yrs	Negative		2011-12-01	2011-11-30			0.51	5_A5		2011-11-29	13160	UNCOMPLICATED	UNCOMPLICATED		0	0	0	0	KIWANGWA	1
66613-16	0	2012-01-12	5.03765	60.4517	Male	POSITIVE	above 5yrs	Negative		2012-01-15	2012-01-13	DNA	31.66	0.5	6_G9	HU_032	2012-01-12	0	COMMUNITY SCREEN	ASYMPTOMATIC		0	0	0	0	KIWANGWA	0
33451-16	0	2011-11-22	6.58179	78.9815	Male	NEGATIVE	above 5yrs	Negative		2011-11-24	2011-11-23	DNA	32.41	0.5	4_I8	HU_192	2011-11-22	0	UNCOMPLICATED	UNCOMPLICATED		0	0	0	0	MWAVI	1
44450-16	0	2011-11-22	6.58179	78.9815	Male	POSITIVE	above 5yrs	Negative		2011-11-24	2011-11-23			0.5	4_I7		2011-11-22	600	COMMUNITY SCREEN	ASYMPTOMATIC		0	0	0	0	MWAVI	0
33330-16	0	2011-10-19	6.15743	73.8891	Female	POSITIVE	above 5yrs	Negative		2011-10-21	2011-10-20			0.53	3_E7		2011-10-19	2440	UNCOMPLICATED	UNCOMPLICATED		0	0	0	0	MWAVI	1
44949-16	0	2012-04-11	6.0616	72.7392	Male	POSITIVE	above 5yrs	Positive	Hookworm	2012-04-15	2012-04-14			0.5	11_E4		2012-04-11	2140	COMMUNITY SCREEN	ASYMPTOMATIC	Single infection	0	0	0	0	MSINUNE	0
88516-16	0	2011-12-13	7.96715	95.6058	Female	POSITIVE	above 5yrs	Negative		2011-12-15	2011-12-14			0.5	5_F10		2011-12-13	0	COMMUNITY SCREEN	ASYMPTOMATIC		0	0	0	0	MWAVI	0
77220-16	0	2011-09-19	7.34839	88.1807	Female	POSITIVE	above 5yrs	Positive	Strongyloides stercoralis	2011-09-21	2011-09-20	DNA	30.29	0.5	2_B4	HU_078	2011-09-19	207000	UNCOMPLICATED	UNCOMPLICATED	Single infection	0	1	0	0	KIBAONI	1
88508-16	0	2011-12-08	6.18754	74.2505	Male	POSITIVE	above 5yrs	Positive	Enterobius vermicularis	2011-12-12	2011-12-09			0.5	5_F3		2011-12-08	0	COMMUNITY SCREEN	ASYMPTOMATIC	Single infection	1	0	0	0	KIWANGWA	0
44665-16	0	2012-02-02	6.48597	77.8316	Female	POSITIVE	above 5yrs	Negative		2012-02-06	2012-02-03	DNA	31.75	0.51	7_E6	HU_055	2012-02-02	0	COMMUNITY SCREEN	ASYMPTOMATIC		0	0	0	0	KIWANGWA	0
99453-16	0	2011-11-23	9.43737	113.249	Male	POSITIVE	above 5yrs	Positive	Enterobius vermicularis	2011-11-28	2011-11-25			0.5	4_J3		2011-11-23	242000	UNCOMPLICATED	UNCOMPLICATED	Single infection	1	0	0	0	KIWANGWA	1
99579-16	0	2012-01-03	8.46543	101.585	Female	NEGATIVE	above 5yrs	Positive	Hookworm, Strongyloides stercoralis	2012-01-05	2012-01-04	DNA	31.68	0.5	6_D3	HU_094	2012-01-03	280	COMMUNITY SCREEN	ASYMPTOMATIC	Double Infection	0	0	0	0	MWAVI	0
66851-16	0	2012-03-13	6.69952	80.3942	Female	POSITIVE	above 5yrs	Negative		2012-03-15	2012-03-14	DNA		0.52	9_H8	HU_249	2012-03-13	8980	COMMUNITY SCREEN	ASYMPTOMATIC		0	0	0	0	BAGO	0
77526-16	0	2011-12-14	5.65092	67.8111	Male	POSITIVE	above 5yrs	Negative		2011-12-16	2011-11-15	DNA		0.5	5_H1	HU_207	2011-12-14	24140	UNCOMPLICATED	UNCOMPLICATED		0	0	0	0	PIPANI	1
33892-16	0	2012-03-23	7.80835	93.7002	Male	POSITIVE	above 5yrs	Negative		2012-03-26	2012-03-24			0.5	10_B7		2012-03-23	260	COMMUNITY SCREEN	ASYMPTOMATIC		0	0	0	0	MASUGURU	0
55910-16	0	2012-03-30	7.9206	95.0472	Male	POSITIVE	above 5yrs	Positive	Hookworm	2012-04-04	2012-04-02			0.5	10_H3		2012-03-30	740	UNCOMPLICATED	UNCOMPLICATED	Single infection	0	0	0	0	KIWANGWA	1
22577-16	0	2011-12-30	5.79056	69.4867	Female	POSITIVE	above 5yrs	Negative		2012-01-04	2012-01-02			0.5	6_C7		2011-12-30	528472	UNCOMPLICATED	UNCOMPLICATED		0	0	0	0	PIPANI	1
22861-16	0	2012-03-14	5.70294	68.4353	Female	POSITIVE	above 5yrs	Positive	Enterobius vermicularis	2012-03-16	2012-03-15	DNA		0.5	9_I9	HU_251	2012-03-14	1880	COMMUNITY SCREEN	ASYMPTOMATIC	Single infection	1	0	0	0	MSINUNE	0
11709-16	0	2012-02-15	5.15537	61.8645	Female	POSITIVE	above 5yrs	Positive	Enterobius vermicularis	2012-02-17	2012-02-16	DNA	31.84	0.5	7_J8	HU_112	2012-02-15	0	COMMUNITY SCREEN	ASYMPTOMATIC	Single infection	1	0	0	0	MSINUNE	0
33361-16	0	2011-10-26	5.45106	65.4127	Male	POSITIVE	above 5yrs	Positive	Hookworm	2011-10-28	2011-10-27	DNA	32.08	0.5	3_H9	HU_176	2011-10-26	52580	UNCOMPLICATED	UNCOMPLICATED	Single infection	0	0	0	0	KIWANGWA	1
66954-16	0	2012-04-11	5.7796	69.3552	Female	POSITIVE	above 5yrs	Positive	Enterobius vermicularis	2012-04-13	2012-04-12			0.5	11_C1		2012-04-11	1820	COMMUNITY SCREEN	ASYMPTOMATIC	Single infection	1	0	0	0	MSINUNE	0
77616-16	0	2012-01-13	7.01711	84.2053	Female	POSITIVE	above 5yrs	Not done		2012-01-13							2012-01-13	140	UNCOMPLICATED	UNCOMPLICATED		0	0	0	0	KIWANGWA	1
